# Supplementary material for: The Optimization of Culture Conditions for Injectable Recombinant Collagen Hydrogel Preparation Using Machine Learning
Source: Gels. 2025 Feb 17;11(2):141. doi: 10.3390/gels11020141 (PMC11855032; doi:10.3390/gels11020141)
Supplement: Supplementary file 1 [file gels-11-00141-s001.zip]

Archive with 3 entries (3 files):
- Table S2. The effects of time and concentration on the elastic modulus in optimizing the preparation process of RCHs..xlsx
- Figure S1.pdf
- Table S1. The elastic modulus of all 71 types of RCHs..xlsx
