# Supplementary material for: The Optimization of Culture Conditions for Injectable Recombinant Collagen Hydrogel Preparation Using Machine Learning
Source: Gels. 2025 Feb 17;11(2):141. doi: 10.3390/gels11020141 (PMC11855032; doi:10.3390/gels11020141)
Supplement: Supplementary file 1 [file gels-11-00141-s001.zip › Table S2. The effects of time and concentration on the elastic modulus in optimizing the preparation process of RCHs..xlsx]

## Sheet: Sheet1
	time=4	time=8	time=12	time=16	time=20	time=24	time=28	time=32	time=36	time=40
concentration=1	14933.3	14930.1	14937.2	14953.9	14974.9	15348.8	15346	15353.5	15353.5	15353.5
concentration=2	14924.6	14930.2	14937.3	14952.5	14976.2	15348.6	15353.5	15353.5	15353.5	14898.5
concentration=3	14927.5	14930.3	14937.4	14955.2	14981.8	15353.5	15347	14522.4	13588.6	12654.9
concentration=4	14931.4	14930.8	14943	14960.2	15263.1	14555	13560.9	12590.7	11601.6	10530.5
concentration=5	14938	13713.7	13806	14807.5	14442.4	13411.6	12380.8	11350	10319.1	9288.29
concentration=6	14139.9	14322.1	13229.3	12636.2	13200.2	12169.4	11138.6	10107.8	9076.93	8046.1
concentration=7	13932.3	13472.6	11176.5	12219.7	11958.1	10927.2	9896.4	8865.57	7834.74	6803.91
concentration=8	12964.7	12220.9	11527.9	10237.9	10365.9	9441.99	8453.96	7418.17	6382.38	5346.59
concentration=9	12602.1	12074.3	10347.3	8062.84	6022.41	6157.97	6293.54	5519.18	4593.94	3558.15
concentration=10	11883.2	9618.82	7461.19	5533.09	1251.54	1145.53	1039.53	1190.81	1326.38	1431.55
concentration=11	10393	6732.75	4970.65	4294.8	370.023	2512.99	2619	2725	2831.01	2937.02
concentration=12	8309.14	4408.2	3732.35	3056.51	311.46	6171.51	6277.52	6383.53	6489.54	6595.54
concentration=13	6811.05	3169.91	2494.06	1818.21	992.943	6880	9936.04	10042	10148.1	10254.1
concentration=14	6338.36	1931.61	1255.77	579.92	1674.43	7561.48	13448.5	13700.6	13806.6	13912.6
concentration=15	5865.67	693.319	17.4724	658.374	2355.91	8242.96	14130	17359.1	17465.1	17571.1
