# Supplementary material for: The Optimization of Culture Conditions for Injectable Recombinant Collagen Hydrogel Preparation Using Machine Learning
Source: Gels. 2025 Feb 17;11(2):141. doi: 10.3390/gels11020141 (PMC11855032; doi:10.3390/gels11020141)
Supplement: Supplementary file 1 [file gels-11-00141-s001.zip › Table S1. The elastic modulus of all 71 types of RCHs..xlsx]

## Sheet: Table 1
time(h)	temp(℃)	concentration(%)	pH	average of elastic modulus(Pa）	elastic modulus of experiment 1(Pa）	elastic modulus of experiment 2(Pa）	elastic modulus of experiment 3(Pa）
1	4	10	7	75	26	148	51
3	4	10	7	1955.33	1886	2063	1917
6	4	10	7	4337.67	4230	4462	4321
9	4	10	7	6655.33	6722	6763	6481
12	4	10	7	8181.33	8464	7926	8154
15	4	10	7	9920.67	9983	10073	9706
18	4	10	7	11198.7	10778	11249	11569
21	4	10	7	12925.7	12909	13184	12684
24	4	10	7	13963	13940	14086	13863
27	4	10	7	14026	13887	14140	14051
30	4	10	7	14289.3	14117	14408	14343
33	4	10	7	14224	14049	14244	14379
36	4	10	7	14238.3	14340	14007	14368
39	4	10	7	14469	14577	14661	14169
42	4	10	7	14181.7	13857	14279	14409
45	4	10	7	14454.7	14462	14234	14668
24	4	4	7	1237.33	1099	1257	1356
24	4	6	7	3255.33	3372	3112	3282
24	4	8	7	7168.67	7249	7171	7086
24	4	12	7	21959.7	21542	22574	21763
15	4	10	5	8375.67	8071	8117	8939
15	4	10	6	11275	11187	10723	11915
15	4	10	8	6034.33	5923	6032	6148
15	4	10	9	3678	3648	3954	3432
12	25	4	7	26	27	19	32
12	25	6	7	195.667	192	208	187
12	25	8	7	606	587	635	596
12	25	10	7	1415.67	1420	1399	1428
12	25	12	7	2287.33	2334	2392	2136
12	25	15	7	1493.67	1438	1536	1507
12	25	10	5	1153	1053	1242	1164
12	25	10	6	1581.33	1578	1535	1631
12	25	10	8	883.667	880	832	939
12	25	10	9	478	412	526	496
0.5	25	10	7	20.6667	25	20	17
1	25	10	7	208.333	214	235	176
2	25	10	7	705.667	645	710	762
3	25	10	7	981	978	948	1017
4	25	10	7	1131.67	1121	1098	1176
5	25	10	7	1210.67	1204	1233	1195
6	25	10	7	1315	1312	1335	1298
9	25	10	7	1384.33	1363	1416	1374
15	25	10	7	1369	1410	1339	1358
18	25	10	7	1399.67	1419	1392	1388
21	25	10	7	1415	1496	1357	1392
24	25	10	7	1391.67	1374	1334	1467
27	25	10	7	1434	1427	1392	1483
30	25	10	7	1418	1415	1458	1381
33	25	10	7	1428.33	1442	1388	1455
36	25	10	7	1439	1465	1458	1394
39	25	10	7	1495.33	1496	1357	1633
42	25	10	7	1435.67	1455	1415	1437
45	25	10	7	1433.33	1427	1492	1381
48	25	10	7	1476.67	1339	1599	1492
1	15	10	7	119.333	121	129	108
3	15	10	7	1662	1645	1776	1565
6	15	10	7	3898.67	3881	4042	3773
9	15	10	7	5366	5215	5485	5398
12	15	10	7	6517.67	6545	6697	6311
15	15	10	7	7161	7218	7076	7189
18	15	10	7	7259.33	7184	7210	7384
21	15	10	7	7335	7486	7191	7328
24	15	10	7	7258.67	7217	7123	7436
18	15	4	7	352.667	387	319	352
18	15	6	7	1294	1334	1265	1283
18	15	8	7	3648.33	3647	3546	3752
18	15	12	7	11045.3	11288	10344	11504
18	15	10	5	6060.67	5934	6065	6183
18	15	10	6	8048.33	7947	8046	8152
18	15	10	8	4278.67	4688	4244	3904
18	15	10	9	2426.67	2381	2541	2358
